# Supplementary material for: Type 2 gene expression signature in severe asthma associates with more advanced airway remodeling
Source: Clin Transl Allergy. 2025 Jun 12;15(6):e70060. doi: 10.1002/clt2.70060 (PMC12162258; doi:10.1002/clt2.70060)
Supplement: Supplementary file 1 — Supporting Information S1 [file CLT2-15-e70060-s002.xlsx]

## Sheet: Fig 1b-d
Fig 1b-d. Average expression of top T2 and T3/Proinfl genes (log10)
#	Patient id	T2_sign		IL17A		T3/Proinfl_sign	Detailed endotype
1	A01	-0.174361	nonT2	-0.221924	T3	0.142222	T3-high
2	A02	0.261028	T2	nd	nonT3	-0.965769	T2-high
3	A03	-0.220118	nonT2	-1.12652	T3	-0.217409	T3-high
4	A05	-0.103268	nonT2	0.182058	T3	0.551422	T3-high
5	A06	-0.800755	nonT2	nd	nonT3	-1.55358	Low
6	A08	1.71551	T2	nd	nonT3	-0.7994	T2-high
7	A09	-1.0472	nonT2	nd	nonT3	-1.10344	Low
8	A10	0.169816	nonT2	nd	nonT3	-0.722938	Low
9	A11	1.31403	T2	-0.895027	T3	0.102988	T2/T3
10	A12	0.599035	T2	nd	nonT3	-0.735782	T2-high
11	A14	0.170519	T2	nd	nonT3	-1.05558	T2-high
12	A15	-0.759564	nonT2	nd	nonT3	-0.93105	Low
13	A17	-0.701314	nonT2	nd	nonT3	-0.777525	Low
14	A18	0.886468	T2	nd	nonT3	-0.540614	T2-high
15	A19	-0.513271	nonT2	nd	nonT3	-0.487232	Low
16	A20	-0.326331	nonT2	nd	nonT3	-0.762875	Low
17	A21	0.387009	T2	nd	nonT3	-0.381169	T2-high
18	A22	1.53368	T2	nd	nonT3	-0.882886	T2-high
19	A23	1.37464	T2	nd	nonT3	-0.760166	T2-high
20	A24	2.40812	T2	-0.837229	T3	-0.0868619	T2/T3
21	A25	-0.0135109	nonT2	nd	nonT3	-0.912587	Low
22	A26	-0.480358	nonT2	-1.02477	T3	-0.163524	T3-high
23	A27	0.580772	T2	nd	nonT3	-1.23047	T2-high
24	A28	0.0436346	nonT2	nd	nonT3	-0.519542	Low
25	A29	0.249389	T2	nd	nonT3	-0.68541	T2-high
26	A30	0.708811	T2	nd	nonT3	-0.338924	T2-high
27	A31	2.62105	T2	nd	nonT3	-0.901549	T2-high
28	A32	-0.50133	nonT2	-0.326984	T3	0.321836	T3-high
29	A33	-0.236173	nonT2	nd	nonT3	-1.01684	Low
30	A34	2.08878	T2	nd	nonT3	-0.743208	T2-high
	Q2	0.170168		nd - not detected

## Sheet: 1e
Fig 1d. Expression of immune genes. Table of z-scores (target-centric)
#		1	2	3	4	5	6	7	8	9	10	11	12	13	14	15	16	17	18	19	20	21	22	23	24	25	26	27	28	29	30
	Sample id	A24	A34	A23	A22	A29	A18	A31	A21	A11	A30	A08	A03	A19	A15	A14	A17	A12	A10	A27	A26	A25	A20	A33	A02	A09	A28	A06	A05	A32	A01
	BALF	Eos	Eos	Pau	Eos	Pau	Pau	Eos	Pau	Neu	Eos	Pau	Neu	Pau	Neu	Pau	Pau	Eos	Pau	Pau	Neu	Pau	Pau	Eos	Pau	Pau	Pau	Pau	Neu	Neu	Neu
	Biopsy	T2/T3	T2-high	T2-high	T2-high	T2-high	T2-high	T2-high	T2-high	T2/T3	T2-high	T2-high	T3-high	Low	Low	T2-high	Low	T2-high	Low	T2-high	T3-high	Low	Low	Low	T2-high	Low	Low	Low	T3-high	T3-high	T3-high
1	CCR3	0.593471	1.00492	0.245781	1.07686	0.238696	0.529164	-0.265945	-0.750966	-0.541699	1.08394	1.68886	-2.59241	0.980398	0.236516	0.0158041	0.311722	-0.154226	-1.65343	0.0975493	-1.18095	-0.524805	-0.766226	-0.939525	-1.04688	2.01311	-0.110084	0.831077	0.574397	0.0970044	-1.09212
2	CLC	1.39108	1.0359	0.749943	0.397955	-0.205138	0.382982	0.0852398	-0.60131	-0.412306	1.48018	1.7173	-1.83474	0.828736	0.21607	0.225642	0.351318	-0.142301	-1.21226	0.0849943	-1.95256	-0.137883	-0.921879	-0.450352	-0.626346	1.95098	-1.80234	-0.257912	0.710424	-0.228212	-0.823205
3	PRSS33	1.3126	1.01686	0.529138	0.285561	0.0461873	0.244296	0.101971	-0.512415	-0.519675	1.3424	1.57738	-2.12805	0.818373	0.314981	0.196918	0.466286	0.199211	-0.666776	-1.35815	-2.11085	-1.99928	-0.727145	-0.0319484	-0.271513	1.64443	0.504112	0.0992965	0.704704	-0.518338	-0.560558
4	GATA2	1.12527	0.292703	1.40631	1.49503	-0.0106708	1.0955	0.182893	-0.460458	-0.00446685	0.831207	1.95909	-2.14049	0.594215	-0.0497558	-0.5895	-0.394076	-0.71482	-1.52878	-0.457976	-0.765072	-0.039209	-0.332036	-0.0708492	-0.0609229	1.31387	-1.67767	-0.443707	1.01174	0.0122838	-1.57965
5	HDC	1.09861	0.429901	1.3048	1.07157	0.505955	0.615811	0.287371	0.121179	0.471027	0.936927	1.70479	-2.42578	0.372438	-0.150361	-0.361622	-1.04216	-0.779073	-0.436549	-1.02076	-1.87707	-0.033182	-1.26525	-0.12501	0.778622	0.499758	-1.34863	0.108785	1.46761	0.0558292	-0.965546
6	DPP4	1.35965	0.256292	0.562823	0.303391	-0.431665	-0.333606	1.16121	-0.760588	-0.016266	-0.0981105	2.00977	-2.31177	-1.06171	-0.0903893	-1.35898	-0.186132	-0.400781	-0.967515	1.02069	-0.871001	0.0146188	-1.40067	-0.38225	0.922629	-0.24018	1.9287	1.50558	0.0825651	0.127348	-0.343644
7	TNF	-0.545221	-0.41439	-0.138191	1.19284	0.637712	0.455093	-1.23481	-0.164539	-0.927721	1.76886	0.953887	-1.30295	-0.0273474	1.04111	-0.795981	-0.230863	-0.106391	1.18012	0.157088	-0.62154	-1.72543	-1.34565	-1.81901	0.111661	1.25008	1.7625	-0.674236	0.393312	1.16285	0.00717755
8	CXCL8	-0.489818	-1.30744	-1.3363	-0.897067	-1.20367	-0.666917	-0.386835	0.948819	0.881724	-1.2107	0.468233	1.3077	0.574336	0.478375	0.213117	0.253686	0.382414	1.67984	0.369931	-0.482016	0.160845	-0.00299066	-0.812809	0.224039	1.27415	-2.18825	-1.36673	1.26557	1.63225	0.236522
9	IFNG	0.264557	-0.356345	-0.532696	0.373399	0.661347	0.361918	-0.412833	0.58649	0.932303	1.38099	-0.0922781	0.277416	0.0803989	-1.36118	-1.31755	0.137346	-0.169432	-0.623168	-2.95706	0.584193	-0.804112	-0.627761	-0.959337	-0.732469	1.13299	1.04574	-0.92719	1.09442	1.42553	1.53438
10	IL1B	1.03937	0.159556	0.0534247	1.3693	-0.56183	0.202624	-1.64314	0.0964925	-0.267277	0.824032	0.291067	1.4116	0.884019	0.0403505	-0.533375	0.640993	-0.29804	-0.874842	-0.55414	-1.02635	-0.924831	-1.2986	-1.0548	-0.498767	0.37105	0.702519	-2.18918	1.95302	1.80921	-0.123461
11	IL17A	1.31005	-0.508476	-0.508476	-0.508476	-0.508476	-0.508476	-0.508476	-0.508476	1.21943	-0.508476	-0.508476	0.856481	-0.508476	-0.508476	-0.508476	-0.508476	-0.508476	-0.508476	-0.508476	1.01601	-0.508476	-0.508476	-0.508476	-0.508476	-0.508476	-0.508476	-0.508476	2.90816	2.11005	2.27477
12	ELANE	-0.22727	0.187796	-1.26034	1.41963	0.219948	0.122237	-0.669895	-0.694949	0.0416457	1.7232	1.46765	-0.512053	1.77164	0.433745	-0.275291	0.949445	0.105534	-0.0869661	-1.26034	0.503062	-1.26034	-1.26034	0.341879	-0.289906	1.39666	-1.26034	-1.26034	1.51233	-1.26034	-0.617699
13	MPO	0.429469	-0.379557	-1.54015	0.5159	-0.140509	0.816462	0.346931	-1.54015	0.59143	1.84546	1.37476	-0.550083	0.879533	-1.54015	0.605056	1.25952	-0.0700403	-0.232391	-1.54015	0.534198	0.680976	-1.54015	0.17913	0.981538	-1.54015	-1.54015	0.194703	0.30099	-0.00541167	0.622966
14	IL4	0.979817	-0.55486	-0.55486	-0.55486	-0.55486	-0.55486	1.31977	-0.55486	-0.343983	2.66909	2.39367	-0.55486	-0.55486	-0.55486	1.80832	0.237619	-0.55486	-0.55486	-0.55486	-0.55486	-0.55486	0.988823	-0.55486	-0.55486	-0.55486	-0.55486	-0.55486	1.59894	-0.55486	-0.55486
15	CLCA1	1.77617	1.72523	0.989452	1.12891	-0.166093	1.02373	2.2382	-0.423637	1.193	0.895074	1.15285	-0.862425	0.481172	-0.862425	-0.862425	-0.862425	0.247105	-0.236524	0.156248	-0.862425	-0.862425	-0.862425	-0.862425	-0.106931	-0.862425	-0.862425	-0.862425	-0.862425	-0.862425	-0.862425
16	CST1	1.82605	1.26935	0.996631	1.30805	-0.12305	0.648891	2.03046	0.211275	0.665401	0.0600032	1.26502	-0.393813	-1.76909	-1.18804	0.0407072	-1.24511	-0.0733143	-0.608132	0.571501	-0.972692	0.0371989	-0.404338	-0.206116	-0.0138786	-1.76909	0.0799183	-1.76909	0.213236	-0.499373	-0.188574
17	SERPINB2	2.16141	2.01107	0.51804	0.227456	0.0319568	-1.34776	1.69216	0.507943	0.593211	-0.43281	1.30368	-0.192994	-1.304	-1.04988	0.809746	-0.569126	0.864161	1.07396	-0.773601	-0.0743477	-0.209542	-0.758174	-0.792954	-0.34109	-1.07849	-0.00618941	0.299261	-1.18984	-1.47818	-0.495078
18	IL13	1.52935	2.20339	1.75104	-0.56978	-0.56978	-0.56978	-0.56978	1.45233	0.474285	2.22866	1.67484	-0.56978	-0.56978	-0.56978	-0.56978	-0.56978	-0.56978	-0.56978	-0.56978	-0.56978	-0.56978	-0.56978	-0.56978	1.22127	-0.56978	-0.56978	-0.56978	-0.56978	-0.56978	-0.56978
19	CPA3	1.04298	0.76512	1.49539	1.10228	0.764642	1.02528	0.992284	0.97172	0.869377	0.932983	1.53748	-1.2124	-1.13015	0.0649769	-1.16219	-0.607429	-0.142101	-1.29562	-0.731771	-0.501738	0.325139	-0.649992	-2.0455	-0.700685	-0.0368882	-1.33674	-0.812115	0.779468	0.575737	-0.879547
20	TPSAB1	0.986161	0.646551	1.14729	1.10255	0.460054	1.33579	0.543065	0.607605	0.522813	0.715096	1.96538	-1.9733	-1.05707	0.158945	-1.09735	-0.267015	-0.212268	-1.39868	-0.312192	-0.915747	0.224597	-0.592605	-1.88695	0.0676996	-0.591937	-1.35684	-0.213826	1.20938	0.738464	-0.555662
21	IL33	1.61064	0.584257	0.532085	0.497973	0.185945	0.238117	0.0886251	1.26249	0.120731	0.327411	0.683584	0.299319	0.0635425	0.275239	-0.083943	0.0274236	-0.441119	-0.795285	0.0675557	0.606329	-0.73007	-0.0819364	0.601313	0.966515	-1.94908	-2.4397	-2.99854	1.06083	-0.248485	-0.331759
22	IL6	0.848787	0.223844	0.324415	-1.17058	-0.543301	0.43668	-0.456763	0.951229	1.14348	0.338916	-0.307076	0.676647	0.972278	0.37166	-0.253283	-0.438988	0.0680763	0.590109	0.601336	0.457262	-0.109677	0.408614	-0.437584	-0.430568	-2.97244	-0.161599	-2.97244	1.39514	0.778621	-0.332804
23	POSTN	2.3126	2.62966	1.54781	0.501214	-0.242169	-0.243428	0.356379	0.123698	0.279238	-0.124411	0.0456126	-0.823713	0.734209	0.237992	-1.11401	-0.364964	-0.111502	-1.16691	-0.233982	0.217211	0.43163	-0.460366	0.628102	-0.263264	0.631251	-1.48082	-1.93894	0.0720608	-1.0035	-1.17667
24	TSLP	2.18538	0.064793	1.10116	0.626441	-1.06827	-0.3435	0.228892	1.49675	0.208379	-1.206	-0.229217	-0.734212	0.413503	1.82788	-1.57033	0.291406	-0.124702	-0.326895	-0.811377	1.17441	0.773934	0.0696769	0.887241	1.07771	-0.923707	-0.89245	-1.31149	-0.825052	-0.917846	-1.14251
	T2_sign	2.07465	1.74887	1.02032	1.18257	-0.127627	0.522304	2.29188	0.0127703	0.958491	0.341063	1.36806	-0.606604	-0.90567	-1.15693	-0.208087	-1.09751	0.229073	-0.208804	0.210442	-0.872093	-0.395829	-0.714959	-0.622982	-0.115752	-1.45037	-0.337531	-1.19895	-0.487397	-0.893488	-0.559924
	Eos_sign	1.21107	1.08886	0.553608	0.581671	0.0232102	0.39346	-0.00781538	-0.649149	-0.525705	1.40192	1.76534	-2.31482	0.926492	0.279562	0.165253	0.4128	-0.00847375	-1.19304	-0.527104	-1.92062	-1.06598	-0.853737	-0.448511	-0.643141	1.9705	-0.420366	0.207307	0.715238	-0.270504	-0.847318
	Mast_sign	1.14934	0.603851	1.44892	1.28082	0.494837	1.1273	0.577442	0.404204	0.538217	0.92399	1.94567	-2.07388	-0.439312	0.0205445	-0.913746	-0.613395	-0.466072	-1.28036	-0.673465	-1.08051	0.149628	-0.770648	-1.24684	-0.00410326	0.22505	-1.54107	-0.380369	1.20885	0.419979	-1.03487
	T3/proinfl_sign	1.08689	-0.289218	-0.324773	-0.582069	-0.168039	0.135542	-0.6212	0.469838	1.48493	0.558409	-0.407032	0.813181	0.247465	-0.683053	-0.944136	-0.361169	-0.27365	-0.246721	-1.31083	0.926155	-0.644342	-0.330453	-0.862929	-0.755845	-1.04449	0.179722	-1.98826	2.42512	1.94377	1.56719
	Cluster	1	1	1	1	1	1	1	1	1	1	1	2	2	2	2	2	2	2	2	2	2	2	2	2	2	2	2	2	2	2
	Eos - eosinophilic
	Neu - neutrophilic
	Pau - pauci-granulocytic
	Contingency table - clusters
		numbers				percentage
		T2	nonT2	Row total		T2	nonT2
	Cluster-1	11	0	11		100	0
	Cluster-2	4	15	19		21.0526	78.9474
	column total	15	15	30

## Sheet: 1f
Fig 1e. Contingency table - immune endotypes
All patients (n=30)
	numbers					percentage
	Eos	Neu	Pau	Row total		Eos	Neu	Pau
T2	6	1	8	15	T2	40	6.66667	53.3333
nonT2	1	6	8	15	nonT2	6.66667	40	53.3333
Column total	7	7	16	30
Only nonT2 patients (n=15)
	numbers					percentage
	Eos	Neu	Pau	Row total		Eos	Neu	Pau
T3-high	0	5	0	5	T3-high	0	100	0
Low	1	1	8	10	Low	10	10	80
Column total	1	6	8	15

## Sheet: 1g
Fig 1f. Percantage of BALF eosinophils and neutrophils
#	Patient id	Biopsy mRNA immune signature	Eosinophils (% of non-epi cells)	Neutrophils (% of non-epi cells)
1	A02	T2-high	1.63	0.41
2	A08	T2-high	0.2	0.5
3	A12	T2-high	2.12	0.3
4	A14	T2-high	0.1	2.05
5	A18	T2-high	0.1	1.35
6	A21	T2-high	1.53	1.84
7	A22	T2-high	3.86	0.63
8	A23	T2-high	0.52	0.52
9	A27	T2-high	<0,1	1.91
10	A29	T2-high	<0,1	2.3
11	A30	T2-high	21.57	0.21
12	A31	T2-high	5.08	0.46
13	A34	T2-high	2.06	0.31
14	A11	T2/T3	0.79	4.43
15	A24	T2/T3	9.54	1.38
16	A01	T3-high	0.53	9.24
17	A03	T3-high	<0,1	8.4
18	A05	T3-high	0.3	7.36
19	A26	T3-high	0.21	2.97
20	A32	T3-high	0.3	53.01
21	A06	Low	<0,1	0.91
22	A09	Low	0.47	1.1
23	A10	Low	0.21	1.27
24	A15	Low	0.2	3.24
25	A17	Low	<0,1	1.12
26	A19	Low	<0,1	1.03
27	A20	Low	0.2	1.4
28	A25	Low	0.1	0.62
29	A28	Low	<0,1	1.11
30	A33	Low	5.21	2.56
	Median	T2 asthma	1.53	0.63
	Median	nonT2 asthma	0.2	1.4
	Median	T2-high	1.53	0.52
	Median	T3-high	0.3	8.4
	Median	Low	0.15	1.115

## Sheet: 1h
Fig 1g. Difference in the level of BALF immune mediators in comparison of T2 and nonT2 patients
#		P-value (Mann -Whitney)	Fold diff (in median values)
1	CD146	0.594884	1
2	CHI3L1	0.566774	0.876072
3	CXCL8	0.0164317	0.538606
4	ECP	0.902462	1
5	FGF-2	0.65287	1.22693
6	IL-13	0.389233	1.00912
7	IL-4	0.486365	0.685564
8	IL-5	0.173609	0.701549
9	IL-6	0.366875	1
10	MMP-2	0.512486	1.33427
11	MMP-9	0.011256	0.247572
12	MPO	0.0555296	0.415835
13	MUC5AC	0.743702	1.03912
14	NGAL	0.712965	1.00976
15	Periostin	0.0453339	1.67651
16	TGF-β	0.0367175	0.448204
17	TIMP-1	0.0814293	1.27607
	FDRt (q=0.05)	0.00625

## Sheet: 1i
Fig 1h. BALF conc of Periostin and MMP-9
#	Patient id	Biopsy mRNA signature	Periostin pg/mg prot BALF (log10)	MMP-9 pg/mg prot BALF (log10)
1	A02	T2-high	3.1838	3.66123
2	A08	T2-high	3.00819	4.31585
3	A12	T2-high	3.27902	3.61962
4	A14	T2-high	2.55246	4.54232
5	A18	T2-high	2.8311	4.3561
6	A21	T2-high	3.29206	4.3033
7	A22	T2-high	3.10876	3.3038
8	A23	T2-high	3.45509	3.5737
9	A27	T2-high	2.71481	3.95833
10	A29	T2-high	2.85373	3.67238
11	A30	T2-high	3.75923	3.71768
12	A31	T2-high	3.55254	3.44726
13	A34	T2-high	3.10469	4.97824
14	A11	T2/T3	3.20056	3.92379
15	A24	T2/T3	3.23409	3.81577
16	A01	T3-high	3.10251	5.03045
17	A03	T3-high	3.05519	5.4807
18	A05	T3-high	2.91811	5.13306
19	A26	T3-high	2.72139	4.88311
20	A32	T3-high	3.08462	5.36826
21	A06	Low	2.72602	3.57506
22	A09	Low	3.65119	5.05874
23	A10	Low	3.06142	4.10219
24	A15	Low	2.89377	4.42207
25	A17	Low	2.57428	4.18693
26	A19	Low	2.95939	4.14549
27	A20	Low	2.63433	4.89554
28	A25	Low	3.0697	3.80012
29	A28	Low	2.7694	3.72006
30	A33	Low	3.02043	4.14659
	Median	T2 asthma	3.1838	3.81577
	Median	nonT2 asthma	2.95939	4.42207
	Median	T2-high	3.10876	3.71768
	Median	T3-high	3.05519	5.13306
	Median	Low	2.92658	4.14604

## Sheet: Fig 2a-h
Fig 2a-d, f-h. FEV1% and FEV1.rev measurements, EBUS and biopsy measures.
#	Patient id	Biopsy mRNA sign	Age	T2_sign	FEV1% pred	FEV1.rev	L1 (mm)	L2 (mm)	L3-5 (mm)	ASM %	RBM (um)
1	A02	T2-high	60	0.261028	46	18.6	0.193083	0.216665	1.11897	10.659	8.982
2	A08	T2-high	52	1.71551	62	23	0.18196	0.209675	0.944711	6.159	5.998
3	A12	T2-high	51	0.599035	32	4	0.180166	0.200225	1.01898	12.638	8.439
4	A14	T2-high	55	0.170519	59	0	0.176834	0.213117	0.867192	4.476	7.648
5	A18	T2-high	50	0.886468	56	12	0.190239	0.213389	1.01893	25.649	8.023
6	A21	T2-high	37	0.387009	70	1	0.182515	0.202473	0.87801	20.591	6.515
7	A22	T2-high	56	1.53368	54	2	0.173455	0.188293	0.979613	6.676	6.844
8	A23	T2-high	49	1.37464	66	-1	0.16295	0.19968	0.863506	3.276	6.665
9	A27	T2-high	44	0.580772	75	11	0.186586	0.205897	0.956104	10.079	6.687
10	A29	T2-high	53	0.249389	76	5	0.180108	0.191094	0.881979	10.597	7.344
11	A30	T2-high	25	0.708811	47.1	30.3	0.181734	0.203372	0.929589	23.393	6.89
12	A31	T2-high	54	2.62105	28	16	0.183786	0.200348	0.999417	8.9	7.761
13	A34	T2-high	42	2.08878	88.3	9.3	0.182717	0.195966	0.916855	14.092	6.679
14	A11	T2/T3	44	1.31403	47.3	0	0.187439	0.213091	0.962806	7.246	9.444
15	A24	T2/T3	41	2.40812	60	21	0.169527	0.182852	0.88925	4.137	5.973
16	A01	T3-high	45	-0.174361	49.2	-6.8	0.188969	0.198906	1.0432	7.087	7.064
17	A03	T3-high	57	-0.220118	34.2	16.4	0.182535	0.220937	1.04596	2.798	4.768
18	A05	T3-high	24	-0.103268	89.5	1.4	0.162492	0.188679	0.924015	12.086	6.121
19	A26	T3-high	56	-0.480358	65	5	0.193547	0.208647	0.969254	10.572	7.229
20	A32	T3-high	35	-0.50133	102	-3.7	0.184543	0.203431	0.871011	2.578	8.089
21	A06	Low	44	-0.800755	70	25	0.177319	0.206922	0.988856	3.668	6.208
22	A09	Low	55	-1.0472	77.8	2.9	0.174101	0.201367	1.00657	2.933	6.183
23	A10	Low	52	0.169816	93.7	-2.7	0.182432	0.183798	0.866298	9.559	5.166
24	A15	Low	39	-0.759564	83	3	0.173911	0.200354	0.940802	5.973	5.915
25	A17	Low	45	-0.701314	54.8	3.7	0.171928	0.179147	0.813189	3.914	7.831
26	A19	Low	67	-0.513271	53	11	0.183091	0.184555	0.935931	10.259	6.596
27	A20	Low	61	-0.326331	61	5	0.161292	0.173426	0.839513	4.969	6.866
28	A25	Low	40	-0.0135109	64.3	11.2	0.164115	0.176371	0.823974	9.221	6.553
29	A28	Low	41	0.0436346	93	-1	0.176625	0.186779	0.833759	6.336	5.954
30	A33	Low	62	-0.236173	92.5	14.8	0.190662	0.20143	0.930385	5.577	6.837
	Median	T2 asthma	50	0.886468	59	9.3	0.18196	0.202473	0.944711	10.079	6.89
	Median	nonT2 asthma	45	-0.326331	70	3.7	0.177319	0.198906	0.930385	5.973	6.553
	Median	T2-high	51	0.708811	59	9.3	0.18196	0.202473	0.944711	10.597	6.89
	Median	T3-high	45	-0.220118	65	1.4	0.184543	0.203431	0.969254	7.087	7.064
	Median	Low	48.5	-0.419801	73.9	4.35	0.175363	0.185667	0.898342	5.775	6.3805

## Sheet: 2i
Fig 2i. Correlation of clinical data and airway remodeling measures (tables of Spearman r coefficients and P-values)
		Spearman r coeff.	Spearman r coeff.	Spearman r coeff.	Spearman r coeff.	Spearman r coeff.	Spearman r coeff.	Spearman r coeff.	Spearman r coeff.	Spearman r coeff.	Spearman r coeff.	Spearman r coeff.	Spearman r coeff.	Spearman r coeff.	Spearman r coeff.	Spearman r coeff.			P-value	P-value	P-value	P-value	P-value	P-value	P-value	P-value	P-value	P-value	P-value	P-value	P-value	P-value	P-value
#		Age (years)	Asthma duration (years)	ACT (score)	Exacerb (per year)	ICS (ug/d)	OCS (mg/d)	FEV1% pred.	FEV1.rev	TLC % pred.	RV % pred.	RV/TLC	BALF eosinophils (% of non epi. cells)	BALF neutrophils (% of non epi. cells)	T2_sign (biopsy)	T3/proinfl_sign (biopsy)			Age (years)	Asthma duration (years)	ACT (score)	Exacerb (per year)	ICS (ug/d)	OCS (mg/d)	FEV1% pred.	FEV1.rev	TLC % pred.	RV % pred.	RV/TLC	BALF eosinophils (% of non epi. cells)	BALF neutrophils (% of non epi. cells)	T2_sign (biopsy)	T3/proinfl_sign (biopsy)
1	L1 (mm)	0.0163609	-0.106553	0.109004	0.0529654	0.278094	0.317819	-0.0574616	0.145402	-0.174799	-0.141389	-0.0424465	0.156571	-0.0420168	0.0771969	0.135484		L1 (mm)	0.926828	0.548656	0.545951	0.766088	0.111274	0.066998	0.746854	0.411936	0.33058	0.432539	0.814566	0.376546	0.813481	0.685136	0.475323
2	L2 (mm)	0.0366973	0.0866505	0.192478	0.0412637	0.285871	0.232983	-0.141514	0.211452	-0.260027	-0.201554	-0.146056	0.0366049	-0.0151261	0.0700779	-0.0878754		L2 (mm)	0.836755	0.626064	0.283207	0.816767	0.101222	0.18483	0.424679	0.229953	0.143901	0.260679	0.417343	0.837161	0.932337	0.712891	0.644256
3	L3-5 (mm)	0.274618	-0.0453155	-0.110515	-0.0175525	0.140602	0.392209	-0.393062	0.307928	-0.149733	0.0506393	0.248663	0.100894	-0.0664629	0.0696329	-0.0571746		L3-5 (mm)	0.116002	0.799125	0.540364	0.921514	0.427701	0.0217792	0.0214691	0.076447	0.405586	0.779582	0.162892	0.570201	0.708806	0.714639	0.764103
4	ASM (%)	-0.0527523	-0.122168	-0.109172	-0.0326415	-0.0161755	0.0204176	-0.186903	0.164513	-0.134693	-0.102783	-0.125	0.216861	-0.181054	0.388654	0.216463		ASM (%)	0.767003	0.491267	0.545329	0.854594	0.927654	0.908752	0.289864	0.352503	0.454864	0.56923	0.488241	0.217974	0.30549	0.0337922	0.250588
5	RBM (um)	-0.0220184	0.14406	-0.190463	0.358286	0.249476	0.214781	-0.307939	-0.0418928	-0.00835561	0.114816	0.171791	0.252543	-0.201222	0.174194	0.0407119		RBM (um)	0.901632	0.416309	0.288375	0.0374663	0.15477	0.222529	0.0764354	0.814021	0.963191	0.524617	0.339099	0.149595	0.253807	0.357248	0.830858
																			P<0.05
																			P<0.01

## Sheet: 2j
Fig 2j. Correlation between T2_sign and ASM%
#	Patient id	T2_sign	ASM %
1	A02	0.261028	10.659
2	A08	1.71551	6.159
3	A12	0.599035	12.638
4	A14	0.170519	4.476
5	A18	0.886468	25.649
6	A21	0.387009	20.591
7	A22	1.53368	6.676
8	A23	1.37464	3.276
9	A27	0.580772	10.079
10	A29	0.249389	10.597
11	A30	0.708811	23.393
12	A31	2.62105	8.9
13	A34	2.08878	14.092
14	A11	1.31403	7.246
15	A24	2.40812	4.137
16	A01	-0.174361	7.087
17	A03	-0.220118	2.798
18	A05	-0.103268	12.086
19	A26	-0.480358	10.572
20	A32	-0.50133	2.578
21	A06	-0.800755	3.668
22	A09	-1.0472	2.933
23	A10	0.169816	9.559
24	A15	-0.759564	5.973
25	A17	-0.701314	3.914
26	A19	-0.513271	10.259
27	A20	-0.326331	4.969
28	A25	-0.0135109	9.221
29	A28	0.0436346	6.336
30	A33	-0.236173	5.577

## Sheet: Fig 3a
Fig 3a. Bronchial biopsy expression of remodeling genes in T2 and nonT2 asthma
#		log2fold T2 vs nonT2	P-value (2-tail t-test)	(-)log10 P-value
1	COL1A1	-0.94267	0.140261	0.853063
2	COL3A1	-0.87527	0.231958	0.634591
3	CTGF	0.2052	0.553484	0.256895
4	FGF2	-1.07667	0.0646341	1.18954
5	FN1	-0.51073	0.253064	0.596769
6	GDF15	0.698533	0.153363	0.814279
7	GDNF	0.122	0.789988	0.102379
8	MMP2	-0.15133	0.749711	0.125106
9	MMP9	0.352067	0.610018	0.214657
10	MUC5AC	0.4908	0.370787	0.430876
11	MUC5B	-0.3522	0.604431	0.218653
12	SMAD3	0.367733	0.174485	0.758241
13	SNAI2	0.094667	0.770537	0.113207
14	TGFB1	0.440133	0.183233	0.736996
15	TIMP1	-0.0026	0.990562	0.00411844
16	VEGFA	0.196733	0.530435	0.275368
17	VIM	-0.0496	0.885855	0.0526374
18	ZEB2	-0.00347	0.992419	0.003305
		FDRt at q=0.1	0.00555556	2.25527
		>FDRt

[truncated: 18 more sheets: 3b, 3c, 3d, 3ef, 3g, 3h, Fig 4b, 4cf, 4d, 4g, 4h, Fig 5a, 5bc, 5d, 5e, 5f, 5g, 5hi]
